# Supplementary material for: Typical Heterotrophic and Autotrophic Nitrogen Removal Process Coupled with Membrane Bioreactor: Comparison of Fouling Behavior and Characterization
Source: Membranes (Basel). 2024 Oct 7;14(10):214. doi: 10.3390/membranes14100214 (PMC11509564; doi:10.3390/membranes14100214)
Supplement: Supplementary file 1 [file membranes-14-00214-s001.zip]

Archive with 1 entries (1 files):
- membranes-3018232-supplementary.pdf
